# Supplementary material for: Survival and safety evaluation of Bifidobacterium longum subsp. longum ZS-8 in healthy adults, determined using PMAxx-qPCR and amplicon sequencing
Source: Microbiol Spectr. 2025 Sep 22;13(11):e02861-24. doi: 10.1128/spectrum.02861-24 (PMC12584690; doi:10.1128/spectrum.02861-24)
Supplement: Table S9 — Genome IDs of 553 B. longum isolates. [file spectrum.02861-24-s0004.txt]

GCF_000003135.1_ASM313v1_genomic.fna
GCF_000007525.1_ASM752v1_genomic.fna
GCF_000008945.1_ASM894v1_genomic.fna
GCF_000020425.1_ASM2042v1_genomic.fna
GCF_000092325.1_ASM9232v1_genomic.fna
GCF_000155415.1_ASM15541v1_genomic.fna
GCF_000166315.1_ASM16631v1_genomic.fna
GCF_000166895.2_ASM16689v2_genomic.fna
GCF_000185665.1_ASM18566v1_genomic.fna
GCF_000196555.1_ASM19655v1_genomic.fna
GCF_000196575.1_ASM19657v1_genomic.fna
GCF_000210755.1_ASM21075v1_genomic.fna
GCF_000219455.1_ASM21945v1_genomic.fna
GCF_000261205.1_Blongum22Bv1.0_genomic.fna
GCF_000261225.1_Blongum35Bv1.0_genomic.fna
GCF_000261245.1_Blongum16Bv1.0_genomic.fna
GCF_000261265.1_Blongum44Bv1.0_genomic.fna
GCF_000269965.1_ASM26996v1_genomic.fna
GCF_000410595.1_ASM41059v1_genomic.fna
GCF_000421385.1_ASM42138v1_genomic.fna
GCF_000478525.1_blongD2957_genomic.fna
GCF_000497735.1_BLONGv1.0_genomic.fna
GCF_000730025.1_ASM73002v1_genomic.fna
GCF_000730035.1_ASM73003v1_genomic.fna
GCF_000730045.1_ASM73004v1_genomic.fna
GCF_000730055.1_ASM73005v1_genomic.fna
GCF_000730105.1_ASM73010v1_genomic.fna
GCF_000730125.1_ASM73012v1_genomic.fna
GCF_000730135.1_ASM73013v1_genomic.fna
GCF_000730205.1_ASM73020v1_genomic.fna
GCF_000741245.1_Biflon_sub.lon_genomic.fna
GCF_000741625.1_Biflon_sub.sui_genomic.fna
GCF_000771105.1_DSM-20088_genomic.fna
GCF_000771285.1_DSM-20211_genomic.fna
GCF_000772485.1_ASM77248v1_genomic.fna
GCF_000786175.1_ASM78617v1_genomic.fna
GCF_000825005.1_BIC1206122787.V1_genomic.fna
GCF_000825025.1_BIC1307292462.V1_genomic.fna
GCF_000825045.1_BIC1401111250.V1_genomic.fna
GCF_000825065.1_BIC1401212621a.V1_genomic.fna
GCF_000825085.1_BIC1401212621b.V1_genomic.fna
GCF_000825105.1_BIB1401242951.V1_genomic.fna
GCF_000825125.1_BIB1401272845a.V1_genomic.fna
GCF_000825145.1_BIB1401272845b.V1_genomic.fna
GCF_000829295.1_ASM82929v1_genomic.fna
GCF_001050555.1_ASM105055v1_genomic.fna
GCF_001051015.2_ASM105101v2_genomic.fna
GCF_001275745.1_assBLOI2_genomic.fna
GCF_001281305.1_ASM128130v1_genomic.fna
GCF_001293145.1_ASM129314v1_genomic.fna
GCF_001446255.1_ASM144625v1_genomic.fna
GCF_001446275.1_ASM144627v1_genomic.fna
GCF_001447955.1_ASM144795v1_genomic.fna
GCF_001447975.1_ASM144797v1_genomic.fna
GCF_001516925.1_ASM151692v1_genomic.fna
GCF_001546275.1_ASM154627v1_genomic.fna
GCF_001595465.1_ASM159546v1_genomic.fna
GCF_001686105.1_ASM168610v1_genomic.fna
GCF_001686125.1_ASM168612v1_genomic.fna
GCF_001686145.1_ASM168614v1_genomic.fna
GCF_001686165.1_ASM168616v1_genomic.fna
GCF_001686185.1_ASM168618v1_genomic.fna
GCF_001686205.1_ASM168620v1_genomic.fna
GCF_001686225.1_ASM168622v1_genomic.fna
GCF_001686245.1_ASM168624v1_genomic.fna
GCF_001719085.1_ASM171908v1_genomic.fna
GCF_001725985.1_ASM172598v1_genomic.fna
GCF_001870705.1_ASM187070v1_genomic.fna
GCF_001870755.1_ASM187075v1_genomic.fna
GCF_001892965.1_ASM189296v1_genomic.fna
GCF_001940535.1_BlonW11v1_genomic.fna
GCF_002075875.1_Bbif1898B_genomic.fna
GCF_002075935.1_Bbif1897B_genomic.fna
GCF_002076015.1_Bbif1890B_genomic.fna
GCF_002076025.1_Bbif1888B_genomic.fna
GCF_002076095.1_Bbif1886B_genomic.fna
GCF_002276185.1_ASM227618v1_genomic.fna
GCF_002832945.1_ASM283294v1_genomic.fna
GCF_002832955.1_ASM283295v1_genomic.fna
GCF_002832985.1_ASM283298v1_genomic.fna
GCF_002832995.1_ASM283299v1_genomic.fna
GCF_002833015.1_ASM283301v1_genomic.fna
GCF_002833035.1_ASM283303v1_genomic.fna
GCF_002833055.1_ASM283305v1_genomic.fna
GCF_002833065.1_ASM283306v1_genomic.fna
GCF_002833075.1_ASM283307v1_genomic.fna
GCF_002833115.1_ASM283311v1_genomic.fna
GCF_002833125.1_ASM283312v1_genomic.fna
GCF_002833135.1_ASM283313v1_genomic.fna
GCF_002833175.1_ASM283317v1_genomic.fna
GCF_002833185.1_ASM283318v1_genomic.fna
GCF_002833205.1_ASM283320v1_genomic.fna
GCF_002833215.1_ASM283321v1_genomic.fna
GCF_002833255.1_ASM283325v1_genomic.fna
GCF_002833265.1_ASM283326v1_genomic.fna
GCF_002833285.1_ASM283328v1_genomic.fna
GCF_002833315.1_ASM283331v1_genomic.fna
GCF_002861445.1_ASM286144v1_genomic.fna
GCF_002900845.1_ASM290084v1_genomic.fna
GCF_003094635.1_ASM309463v1_genomic.fna
GCF_003094855.1_ASM309485v1_genomic.fna
GCF_003094935.1_ASM309493v1_genomic.fna
GCF_003094955.1_ASM309495v1_genomic.fna
GCF_003094975.1_ASM309497v1_genomic.fna
GCF_003094995.1_ASM309499v1_genomic.fna
GCF_003130775.1_ASM313077v1_genomic.fna
GCF_003342655.1_ASM334265v1_genomic.fna
GCF_003369995.1_ASM336999v1_genomic.fna
GCF_003370005.1_ASM337000v1_genomic.fna
GCF_003370025.1_ASM337002v1_genomic.fna
GCF_003370035.1_ASM337003v1_genomic.fna
GCF_003370065.1_ASM337006v1_genomic.fna
GCF_003370095.1_ASM337009v1_genomic.fna
GCF_003370205.1_ASM337020v1_genomic.fna
GCF_003370225.1_ASM337022v1_genomic.fna
GCF_003370255.1_ASM337025v1_genomic.fna
GCF_003436505.1_ASM343650v1_genomic.fna
GCF_003436595.1_ASM343659v1_genomic.fna
GCF_003437095.1_ASM343709v1_genomic.fna
GCF_003437105.1_ASM343710v1_genomic.fna
GCF_003437135.1_ASM343713v1_genomic.fna
GCF_003437455.1_ASM343745v1_genomic.fna
GCF_003437695.1_ASM343769v1_genomic.fna
GCF_003437715.1_ASM343771v1_genomic.fna
GCF_003437995.1_ASM343799v1_genomic.fna
GCF_003438385.1_ASM343838v1_genomic.fna
GCF_003438485.1_ASM343848v1_genomic.fna
GCF_003457975.1_ASM345797v1_genomic.fna
GCF_003458335.1_ASM345833v1_genomic.fna
GCF_003463285.1_ASM346328v1_genomic.fna
GCF_003464575.1_ASM346457v1_genomic.fna
GCF_003464685.1_ASM346468v1_genomic.fna
GCF_003464805.1_ASM346480v1_genomic.fna
GCF_003465095.1_ASM346509v1_genomic.fna
GCF_003465365.1_ASM346536v1_genomic.fna
GCF_003465455.1_ASM346545v1_genomic.fna
GCF_003465545.1_ASM346554v1_genomic.fna
GCF_003465635.1_ASM346563v1_genomic.fna
GCF_003465665.1_ASM346566v1_genomic.fna
GCF_003465745.1_ASM346574v1_genomic.fna
GCF_003465785.1_ASM346578v1_genomic.fna
GCF_003466045.1_ASM346604v1_genomic.fna
GCF_003466075.1_ASM346607v1_genomic.fna
GCF_003466425.1_ASM346642v1_genomic.fna
GCF_003466505.1_ASM346650v1_genomic.fna
GCF_003466545.1_ASM346654v1_genomic.fna
GCF_003467395.1_ASM346739v1_genomic.fna
GCF_003467905.1_ASM346790v1_genomic.fna
GCF_003468005.1_ASM346800v1_genomic.fna
GCF_003468265.1_ASM346826v1_genomic.fna
GCF_003468805.1_ASM346880v1_genomic.fna
GCF_003468825.1_ASM346882v1_genomic.fna
GCF_003471245.1_ASM347124v1_genomic.fna
GCF_003471345.1_ASM347134v1_genomic.fna
GCF_003471355.1_ASM347135v1_genomic.fna
GCF_003471385.1_ASM347138v1_genomic.fna
GCF_003471915.1_ASM347191v1_genomic.fna
GCF_003472305.1_ASM347230v1_genomic.fna
GCF_003472405.1_ASM347240v1_genomic.fna
GCF_003472605.1_ASM347260v1_genomic.fna
GCF_003473205.1_ASM347320v1_genomic.fna
GCF_003474905.1_ASM347490v1_genomic.fna
GCF_003475025.1_ASM347502v1_genomic.fna
GCF_003475055.1_ASM347505v1_genomic.fna
GCF_003475835.1_ASM347583v1_genomic.fna
GCF_003475865.1_ASM347586v1_genomic.fna
GCF_003790375.1_ASM379037v1_genomic.fna
GCF_003990235.1_ASM399023v1_genomic.fna
GCF_004125375.1_ASM412537v1_genomic.fna
GCF_004167725.1_ASM416772v1_genomic.fna
GCF_004324325.1_ASM432432v1_genomic.fna
GCF_004332625.1_ASM433262v1_genomic.fna
GCF_004332635.1_ASM433263v1_genomic.fna
GCF_004332645.1_ASM433264v1_genomic.fna
GCF_004332655.1_ASM433265v1_genomic.fna
GCF_004332665.1_ASM433266v1_genomic.fna
GCF_004332725.1_ASM433272v1_genomic.fna
GCF_004332735.1_ASM433273v1_genomic.fna
GCF_004332745.1_ASM433274v1_genomic.fna
GCF_004332755.1_ASM433275v1_genomic.fna
GCF_004332765.1_ASM433276v1_genomic.fna
GCF_004332825.1_ASM433282v1_genomic.fna
GCF_004332835.1_ASM433283v1_genomic.fna
GCF_004332855.1_ASM433285v1_genomic.fna
GCF_004332865.1_ASM433286v1_genomic.fna
GCF_004332895.1_ASM433289v1_genomic.fna
GCF_004332925.1_ASM433292v1_genomic.fna
GCF_004332935.1_ASM433293v1_genomic.fna
GCF_004332945.1_ASM433294v1_genomic.fna
GCF_004332965.1_ASM433296v1_genomic.fna
GCF_004333005.1_ASM433300v1_genomic.fna
GCF_004333015.1_ASM433301v1_genomic.fna
GCF_004333035.1_ASM433303v1_genomic.fna
GCF_004333045.1_ASM433304v1_genomic.fna
GCF_004333065.1_ASM433306v1_genomic.fna
GCF_004333105.1_ASM433310v1_genomic.fna
GCF_004333115.1_ASM433311v1_genomic.fna
GCF_004333125.1_ASM433312v1_genomic.fna
GCF_004333165.1_ASM433316v1_genomic.fna
GCF_004333175.1_ASM433317v1_genomic.fna
GCF_004333205.1_ASM433320v1_genomic.fna
GCF_004333215.1_ASM433321v1_genomic.fna
GCF_004333235.1_ASM433323v1_genomic.fna
GCF_004333265.1_ASM433326v1_genomic.fna
GCF_004333275.1_ASM433327v1_genomic.fna
GCF_004333305.1_ASM433330v1_genomic.fna
GCF_004333325.1_ASM433332v1_genomic.fna
GCF_004333335.1_ASM433333v1_genomic.fna
GCF_004333365.1_ASM433336v1_genomic.fna
GCF_004333375.1_ASM433337v1_genomic.fna
GCF_004333385.1_ASM433338v1_genomic.fna
GCF_004333425.1_ASM433342v1_genomic.fna
GCF_004333445.1_ASM433344v1_genomic.fna
GCF_004333455.1_ASM433345v1_genomic.fna
GCF_004333465.1_ASM433346v1_genomic.fna
GCF_004333475.1_ASM433347v1_genomic.fna
GCF_004333515.1_ASM433351v1_genomic.fna
GCF_004333535.1_ASM433353v1_genomic.fna
GCF_004333555.1_ASM433355v1_genomic.fna
GCF_004333565.1_ASM433356v1_genomic.fna
GCF_004333575.1_ASM433357v1_genomic.fna
GCF_004333625.1_ASM433362v1_genomic.fna
GCF_004333635.1_ASM433363v1_genomic.fna
GCF_004333645.1_ASM433364v1_genomic.fna
GCF_004333675.1_ASM433367v1_genomic.fna
GCF_004333695.1_ASM433369v1_genomic.fna
GCF_004333715.1_ASM433371v1_genomic.fna
GCF_004333735.1_ASM433373v1_genomic.fna
GCF_004333765.1_ASM433376v1_genomic.fna
GCF_004333775.1_ASM433377v1_genomic.fna
GCF_004333785.1_ASM433378v1_genomic.fna
GCF_004333795.1_ASM433379v1_genomic.fna
GCF_004333845.1_ASM433384v1_genomic.fna
GCF_004333855.1_ASM433385v1_genomic.fna
GCF_004333875.1_ASM433387v1_genomic.fna
GCF_004333895.1_ASM433389v1_genomic.fna
GCF_004333905.1_ASM433390v1_genomic.fna
GCF_004333925.1_ASM433392v1_genomic.fna
GCF_004333935.1_ASM433393v1_genomic.fna
GCF_004333975.1_ASM433397v1_genomic.fna
GCF_004333995.1_ASM433399v1_genomic.fna
GCF_004334005.1_ASM433400v1_genomic.fna
GCF_004334035.1_ASM433403v1_genomic.fna
GCF_004334045.1_ASM433404v1_genomic.fna
GCF_004334065.1_ASM433406v1_genomic.fna
GCF_004334075.1_ASM433407v1_genomic.fna
GCF_004334105.1_ASM433410v1_genomic.fna
GCF_004334145.1_ASM433414v1_genomic.fna
GCF_004334155.1_ASM433415v1_genomic.fna
GCF_004334165.1_ASM433416v1_genomic.fna
GCF_004334205.1_ASM433420v1_genomic.fna
GCF_004334215.1_ASM433421v1_genomic.fna
GCF_004334235.1_ASM433423v1_genomic.fna
GCF_004334245.1_ASM433424v1_genomic.fna
GCF_004334255.1_ASM433425v1_genomic.fna
GCF_004334285.1_ASM433428v1_genomic.fna
GCF_004334325.1_ASM433432v1_genomic.fna
GCF_004334335.1_ASM433433v1_genomic.fna
GCF_004334345.1_ASM433434v1_genomic.fna
GCF_004334355.1_ASM433435v1_genomic.fna
GCF_004334365.1_ASM433436v1_genomic.fna
GCF_004334425.1_ASM433442v1_genomic.fna
GCF_004334435.1_ASM433443v1_genomic.fna
GCF_004334445.1_ASM433444v1_genomic.fna
GCF_004334465.1_ASM433446v1_genomic.fna
GCF_004334485.1_ASM433448v1_genomic.fna
GCF_004334515.1_ASM433451v1_genomic.fna
GCF_004334535.1_ASM433453v1_genomic.fna
GCF_004334545.1_ASM433454v1_genomic.fna
GCF_004334555.1_ASM433455v1_genomic.fna
GCF_004334615.1_ASM433461v1_genomic.fna
GCF_004334625.1_ASM433462v1_genomic.fna
GCF_004334635.1_ASM433463v1_genomic.fna
GCF_004334645.1_ASM433464v1_genomic.fna
GCF_004334695.1_ASM433469v1_genomic.fna
GCF_004334705.1_ASM433470v1_genomic.fna
GCF_004334715.1_ASM433471v1_genomic.fna
GCF_004334745.1_ASM433474v1_genomic.fna
GCF_004334775.1_ASM433477v1_genomic.fna
GCF_004334785.1_ASM433478v1_genomic.fna
GCF_004334795.1_ASM433479v1_genomic.fna
GCF_004334815.1_ASM433481v1_genomic.fna
GCF_004334855.1_ASM433485v1_genomic.fna
GCF_004334865.1_ASM433486v1_genomic.fna
GCF_004803425.1_ASM480342v1_genomic.fna
GCF_004919065.2_ASM491906v2_genomic.fna
GCF_004936435.1_ASM493643v1_genomic.fna
GCF_005406285.1_ASM540628v1_genomic.fna
GCF_005844115.1_ASM584411v1_genomic.fna
GCF_005844345.1_ASM584434v1_genomic.fna
GCF_005844715.1_ASM584471v1_genomic.fna
GCF_006438975.1_ASM643897v1_genomic.fna
GCF_008086305.1_ASM808630v1_genomic.fna
GCF_008868445.1_ASM886844v1_genomic.fna
GCF_009728915.1_ASM972891v1_genomic.fna
GCF_009738515.1_ASM973851v1_genomic.fna
GCF_009741385.1_ASM974138v1_genomic.fna
GCF_009896525.1_ASM989652v1_genomic.fna
GCF_009931635.1_ASM993163v1_genomic.fna
GCF_011764605.1_ASM1176460v1_genomic.fna
GCF_013204895.1_ASM1320489v1_genomic.fna
GCF_013249165.1_ASM1324916v1_genomic.fna
GCF_013393765.1_ASM1339376v1_genomic.fna
GCF_014334075.1_ASM1433407v1_genomic.fna
GCF_014334375.1_ASM1433437v1_genomic.fna
GCF_014779835.1_ASM1477983v1_genomic.fna
GCF_014898115.1_ASM1489811v1_genomic.fna
GCF_014898135.1_ASM1489813v1_genomic.fna
GCF_014898215.1_ASM1489821v1_genomic.fna
GCF_014898235.1_ASM1489823v1_genomic.fna
GCF_014898255.1_ASM1489825v1_genomic.fna
GCF_014900535.1_ASM1490053v1_genomic.fna
GCF_014900575.1_ASM1490057v1_genomic.fna
GCF_014900875.1_ASM1490087v1_genomic.fna
GCF_015100215.1_ASM1510021v1_genomic.fna
GCF_015101725.1_ASM1510172v1_genomic.fna
GCF_015102035.1_ASM1510203v1_genomic.fna
GCF_015102215.1_ASM1510221v1_genomic.fna
GCF_015546765.1_ASM1554676v1_genomic.fna
GCF_015547105.1_ASM1554710v1_genomic.fna
GCF_015547785.1_ASM1554778v1_genomic.fna
GCF_015550145.1_ASM1555014v1_genomic.fna
GCF_015550805.1_ASM1555080v1_genomic.fna
GCF_015551245.1_ASM1555124v1_genomic.fna
GCF_015551415.1_ASM1555141v1_genomic.fna
GCF_015551445.1_ASM1555144v1_genomic.fna
GCF_015553485.1_ASM1555348v1_genomic.fna
GCF_015553805.1_ASM1555380v1_genomic.fna
GCF_015554025.1_ASM1555402v1_genomic.fna
GCF_015554225.1_ASM1555422v1_genomic.fna
GCF_015555065.1_ASM1555506v1_genomic.fna
GCF_015556235.1_ASM1555623v1_genomic.fna
GCF_015557625.1_ASM1555762v1_genomic.fna
GCF_015558665.1_ASM1555866v1_genomic.fna
GCF_015558685.1_ASM1555868v1_genomic.fna
GCF_015558825.1_ASM1555882v1_genomic.fna
GCF_015558965.1_ASM1555896v1_genomic.fna
GCF_015560565.1_ASM1556056v1_genomic.fna
GCF_015560585.1_ASM1556058v1_genomic.fna
GCF_015667025.1_ASM1566702v1_genomic.fna
GCF_015667155.1_ASM1566715v1_genomic.fna
GCF_015667915.1_ASM1566791v1_genomic.fna
GCF_015668695.1_ASM1566869v1_genomic.fna
GCF_015669395.1_ASM1566939v1_genomic.fna
GCF_015669715.1_ASM1566971v1_genomic.fna
GCF_015669945.1_ASM1566994v1_genomic.fna
GCF_015670335.1_ASM1567033v1_genomic.fna
GCF_015670475.1_ASM1567047v1_genomic.fna
GCF_015670535.1_ASM1567053v1_genomic.fna
GCF_015670845.1_ASM1567084v1_genomic.fna
GCF_015670955.1_ASM1567095v1_genomic.fna
GCF_015670995.1_ASM1567099v1_genomic.fna
GCF_015671085.1_ASM1567108v1_genomic.fna
GCF_015671435.1_ASM1567143v1_genomic.fna
GCF_015931225.1_ASM1593122v1_genomic.fna
GCF_016069995.1_ASM1606999v1_genomic.fna
GCF_016634435.1_ASM1663443v1_genomic.fna
GCF_016648895.1_ASM1664889v1_genomic.fna
GCF_016648975.1_ASM1664897v1_genomic.fna
GCF_016759645.1_ASM1675964v1_genomic.fna
GCF_016759655.1_ASM1675965v1_genomic.fna
GCF_016759665.1_ASM1675966v1_genomic.fna
GCF_016759705.1_ASM1675970v1_genomic.fna
GCF_016759725.1_ASM1675972v1_genomic.fna
GCF_016759745.1_ASM1675974v1_genomic.fna
GCF_016759755.1_ASM1675975v1_genomic.fna
GCF_016759765.1_ASM1675976v1_genomic.fna
GCF_016759805.1_ASM1675980v1_genomic.fna
GCF_016759825.1_ASM1675982v1_genomic.fna
GCF_016759845.1_ASM1675984v1_genomic.fna
GCF_016838685.1_ASM1683868v1_genomic.fna
GCF_016882605.1_ASM1688260v1_genomic.fna
GCF_017132755.1_ASM1713275v1_genomic.fna
GCF_017132775.1_ASM1713277v1_genomic.fna
GCF_017291355.1_ASM1729135v1_genomic.fna
GCF_017299595.1_ASM1729959v1_genomic.fna
GCF_017312505.1_ASM1731250v1_genomic.fna
GCF_017312525.1_ASM1731252v1_genomic.fna
GCF_017312545.1_ASM1731254v1_genomic.fna
GCF_017312565.1_ASM1731256v1_genomic.fna
GCF_017312585.1_ASM1731258v1_genomic.fna
GCF_017312605.1_ASM1731260v1_genomic.fna
GCF_017312625.1_ASM1731262v1_genomic.fna
GCF_017312645.1_ASM1731264v1_genomic.fna
GCF_017312665.1_ASM1731266v1_genomic.fna
GCF_017312685.1_ASM1731268v1_genomic.fna
GCF_017357065.1_ASM1735706v1_genomic.fna
GCF_017357325.1_ASM1735732v1_genomic.fna
GCF_017357345.1_ASM1735734v1_genomic.fna
GCF_017357365.1_ASM1735736v1_genomic.fna
GCF_017378625.1_ASM1737862v1_genomic.fna
GCF_017743155.1_ASM1774315v1_genomic.fna
GCF_017743175.1_ASM1774317v1_genomic.fna
GCF_018140675.1_ASM1814067v1_genomic.fna
GCF_018141585.1_ASM1814158v1_genomic.fna
GCF_018141605.1_ASM1814160v1_genomic.fna
GCF_018408965.1_ASM1840896v1_genomic.fna
GCF_018409165.1_ASM1840916v1_genomic.fna
GCF_018409185.1_ASM1840918v1_genomic.fna
GCF_018785645.1_ASM1878564v1_genomic.fna
GCF_018785685.1_ASM1878568v1_genomic.fna
GCF_019041555.1_NA_genomic.fna
GCF_019041635.1_NA_genomic.fna
GCF_019041665.1_NA_genomic.fna
GCF_019041945.1_NA_genomic.fna
GCF_019042095.1_NA_genomic.fna
GCF_019052475.1_ASM1905247v1_genomic.fna
GCF_019125235.1_ASM1912523v1_genomic.fna
GCF_019125295.1_ASM1912529v1_genomic.fna
GCF_019125315.1_ASM1912531v1_genomic.fna
GCF_019127715.1_ASM1912771v1_genomic.fna
GCF_019127795.1_ASM1912779v1_genomic.fna
GCF_019127975.1_ASM1912797v1_genomic.fna
GCF_019127995.1_ASM1912799v1_genomic.fna
GCF_019128095.1_ASM1912809v1_genomic.fna
GCF_019128175.1_ASM1912817v1_genomic.fna
GCF_019128185.1_ASM1912818v1_genomic.fna
GCF_019128225.1_ASM1912822v1_genomic.fna
GCF_019128255.1_ASM1912825v1_genomic.fna
GCF_019128295.1_ASM1912829v1_genomic.fna
GCF_019128375.1_ASM1912837v1_genomic.fna
GCF_019128395.1_ASM1912839v1_genomic.fna
GCF_019128435.1_ASM1912843v1_genomic.fna
GCF_019128455.1_ASM1912845v1_genomic.fna
GCF_019128495.1_ASM1912849v1_genomic.fna
GCF_019128505.1_ASM1912850v1_genomic.fna
GCF_019128585.1_ASM1912858v1_genomic.fna
GCF_019128695.1_ASM1912869v1_genomic.fna
GCF_019129715.1_ASM1912971v1_genomic.fna
GCF_019131415.1_ASM1913141v1_genomic.fna
GCF_019131455.1_ASM1913145v1_genomic.fna
GCF_019131475.1_ASM1913147v1_genomic.fna
GCF_019131535.1_ASM1913153v1_genomic.fna
GCF_019131555.1_ASM1913155v1_genomic.fna
GCF_019131585.1_ASM1913158v1_genomic.fna
GCF_019131625.1_ASM1913162v1_genomic.fna
GCF_019131655.1_ASM1913165v1_genomic.fna
GCF_019131725.1_ASM1913172v1_genomic.fna
GCF_019131755.1_ASM1913175v1_genomic.fna
GCF_019131795.1_ASM1913179v1_genomic.fna
GCF_019131805.1_ASM1913180v1_genomic.fna
GCF_019131855.1_ASM1913185v1_genomic.fna
GCF_019297795.1_ASM1929779v1_genomic.fna
GCF_019660445.1_ASM1966044v1_genomic.fna
GCF_019731735.1_ASM1973173v1_genomic.fna
GCF_019734255.1_ASM1973425v1_genomic.fna
GCF_020008065.1_ASM2000806v1_genomic.fna
GCF_020072545.1_ASM2007254v1_genomic.fna
GCF_020181415.1_ASM2018141v1_genomic.fna
GCF_020353915.1_ASM2035391v1_genomic.fna
GCF_020531735.1_ASM2053173v1_genomic.fna
GCF_020531855.1_ASM2053185v1_genomic.fna
GCF_020561415.1_ASM2056141v1_genomic.fna
GCF_020564685.1_ASM2056468v1_genomic.fna
GCF_020982785.1_ASM2098278v1_genomic.fna
GCF_021184065.1_ASM2118406v1_genomic.fna
GCF_021228035.1_ASM2122803v1_genomic.fna
GCF_021432165.1_ASM2143216v1_genomic.fna
GCF_022014335.1_ASM2201433v1_genomic.fna
GCF_022132485.1_NA_genomic.fna
GCF_022133565.1_NA_genomic.fna
GCF_022133595.1_NA_genomic.fna
GCF_022133665.1_NA_genomic.fna
GCF_022135165.1_NA_genomic.fna
GCF_022135195.1_NA_genomic.fna
GCF_022135285.1_NA_genomic.fna
GCF_022136875.1_NA_genomic.fna
GCF_022496375.1_ASM2249637v1_genomic.fna
GCF_022496415.1_ASM2249641v1_genomic.fna
GCF_022496455.1_ASM2249645v1_genomic.fna
GCF_022643465.1_ASM2264346v1_genomic.fna
GCF_022643625.1_ASM2264362v1_genomic.fna
GCF_022643745.1_ASM2264374v1_genomic.fna
GCF_022643845.1_ASM2264384v1_genomic.fna
GCF_022644005.1_ASM2264400v1_genomic.fna
GCF_022644225.1_ASM2264422v1_genomic.fna
GCF_022701235.1_ASM2270123v1_genomic.fna
GCF_022819225.1_ASM2281922v1_genomic.fna
GCF_023205795.1_ASM2320579v1_genomic.fna
GCF_023205815.1_ASM2320581v1_genomic.fna
GCF_023205835.1_ASM2320583v1_genomic.fna
GCF_023205855.1_ASM2320585v1_genomic.fna
GCF_023208035.1_ASM2320803v1_genomic.fna
GCF_023208055.1_ASM2320805v1_genomic.fna
GCF_023208075.1_ASM2320807v1_genomic.fna
GCF_023208095.1_ASM2320809v1_genomic.fna
GCF_023208115.1_ASM2320811v1_genomic.fna
GCF_023208135.1_ASM2320813v1_genomic.fna
GCF_023208155.1_ASM2320815v1_genomic.fna
GCF_023242235.1_ASM2324223v1_genomic.fna
GCF_024125265.1_ASM2412526v1_genomic.fna
GCF_024349265.1_ASM2434926v1_genomic.fna
GCF_024665655.1_ASM2466565v1_genomic.fna
GCF_900103055.1_IMG-taxon_2636416037_annotated_assembly_genomic.fna
GCF_900104835.1_IMG-taxon_2634166334_annotated_assembly_genomic.fna
GCF_900157055.1_Bifido_09_v1_genomic.fna
GCF_900157065.1_PC1_v1_genomic.fna
GCF_900157075.1_Bifido_S1_v1_genomic.fna
GCF_900157085.1_Bifido_04_v1_genomic.fna
GCF_900157095.1_Bifido_01_v1_genomic.fna
GCF_900157115.1_Bifido_05_v1_genomic.fna
GCF_900157145.1_Bifido_03_v1_genomic.fna
GCF_900157155.1_Bifido_06_v1_genomic.fna
GCF_900157165.1_Bifido_12_v1_genomic.fna
GCF_900157185.1_PC4_v1_genomic.fna
GCF_900157195.1_Bifido_02_v1_genomic.fna
GCF_900445755.1_59024_E01_genomic.fna
GCF_900519135.1_BB-79_genomic.fna
GCF_900637215.1_49888_B01_genomic.fna
GCF_900637335.1_50618_H02_genomic.fna
GCF_901212475.1_NZ_Bifidobacterium_longum_subsp_infantis_MC1_genomic.fna
GCF_901212585.1_NZ_Bifidobacterium_longum_subsp_infantis_MC2_genomic.fna
GCF_901873505.1_Bifidobacterium_longum_BgEED06_genomic.fna
GCF_902167545.1_B.longum_ssp_longum_mod2_genomic.fna
GCF_902167555.1_B.longum_ssp_infantis_2_mod_mod2_genomic.fna
GCF_902167565.1_B.longum_ssp_infantis_5_mod2_genomic.fna
GCF_902167595.1_B.longum_ssp_infantis_4_mod2_genomic.fna
GCF_902167615.1_B.longum_ssp_infantis_3_mod_mod2_genomic.fna
GCF_902167775.1_NZ_Bifidobacterium_longum_infantis_BG463.m5.93_JG_genomic.fna
GCF_902167885.1_B.longum_ssp_infantis_6_mod2_genomic.fna
GCF_902167915.1_Bifidobacterium_longum_subsp_infantis_JG_Bg463_genomic.fna
GCF_902381625.1_UHGG_MGYG-HGUT-01292_genomic.fna
GCF_902505435.1_LH12_genomic.fna
GCF_902505475.1_LH206_genomic.fna
GCF_902505515.1_LH665_genomic.fna
GCF_902505525.1_LH666_genomic.fna
GCF_902505535.1_LH23_genomic.fna
GCF_902505545.1_LH277_genomic.fna
GCF_902505555.1_LH664_genomic.fna
GCF_925297675.1_IM810_genomic.fna
GCF_925297865.1_IM217_genomic.fna
GCF_925300395.1_IM937_genomic.fna
GCF_939065775.1_hadza_1947_Bf3_genomic.fna
GCF_939095605.1_hadza_2261_Bf12_genomic.fna
GCF_939109825.1_hadza_2614_Bf28_genomic.fna
GCF_939121705.1_hadza_2261_Bf16_genomic.fna
GCF_939125965.1_hadza_2614_Bf29_genomic.fna
GCF_939126575.1_hadza_2261_Bf21_genomic.fna
GCF_939128435.1_hadza_2261_Bf19_genomic.fna
GCF_939130405.1_hadza_2614_Bf31_genomic.fna
GCF_939147835.1_hadza_1932_Bf41_genomic.fna
GCF_939148185.1_hadza_1834_Bf44_genomic.fna
GCF_939148425.1_hadza_1932_Bf43_genomic.fna
GCF_939148885.1_hadza_2614_Bf35_genomic.fna
GCF_939149025.1_hadza_2614_Bf34_genomic.fna
GCF_939149175.1_hadza_2614_Bf33_genomic.fna
GCF_939149325.1_hadza_2614_Bf30_genomic.fna
GCF_939153955.1_hadza_2614_Bf27_genomic.fna
GCF_939171695.1_hadza_1932_Bf40_genomic.fna
GCF_939174075.1_hadza_2614_Bf32_genomic.fna
GCF_939175635.1_hadza_2614_Bf36_genomic.fna
GCF_940588555.1_hadza_2261_Bf14_genomic.fna
SZ_8.fasta
