# Supplementary material for: Survival and safety evaluation of Bifidobacterium longum subsp. longum ZS-8 in healthy adults, determined using PMAxx-qPCR and amplicon sequencing
Source: Microbiol Spectr. 2025 Sep 22;13(11):e02861-24. doi: 10.1128/spectrum.02861-24 (PMC12584690; doi:10.1128/spectrum.02861-24)
Supplement: Table S14 — Identification results of Bifidobacterium species. [file spectrum.02861-24-s0006.csv]

Healthy volunteers	Separation time	Strain number	Identification result	Per. ldent (%)
101	0d	A1b1	Bifidobacterium pseudocatenulatum	99.722
101	0d	A1b2	Bifidobacterium longum subsp. suillum	99.582
101	0d	A1b3	Bifidobacterium longum	99.515
101	0d	A1b4	Bifidobacterium longum subsp. suillum	99.784
101	0d	A1b5	Bifidobacterium longum	99.516
101	0d	A1b6	Bifidobacterium longum	99.516
101	0d	A1b8	Bifidobacterium pseudocatenulatum	99.722
101	0d	A1b9	Bifidobacterium longum	99.448
101	0d	A1b11	Bifidobacterium pseudocatenulatum	99.725
101	0d	A1b12	Bifidobacterium longum subsp. suillum	99.585
101	0d	A1b13	Bifidobacterium pseudocatenulatum	99.513
101	0d	A1b14	Bifidobacterium pseudocatenulatum	99.722
101	0d	A1b15	Bifidobacterium longum subsp. suillum	99.584
101	0d	A1b16	Bifidobacterium pseudocatenulatum	99.723
101	0d	A1b17	Bifidobacterium pseudocatenulatum	99.515
101	0d	A1b18	Bifidobacterium pseudocatenulatum	99.654
101	0d	A1b19	Bifidobacterium pseudocatenulatum	99.719
101	0d	A1b20	Bifidobacterium pseudocatenulatum	99.656
101	14d	A3b1	Bifidobacterium longum subsp. suillum	99.584
101	14d	A3b2	Bifidobacterium pseudocatenulatum	99.723
101	14d	A3b3	Bifidobacterium pseudocatenulatum	99.723
101	14d	A3b5	Bifidobacterium pseudocatenulatum	99.721
101	14d	A3b6	Bifidobacterium longum	99.586
101	14d	A3b7	Bifidobacterium pseudocatenulatum	99.723
101	14d	A3b8	Bifidobacterium pseudocatenulatum	99.723
101	14d	A3b9	Bifidobacterium pseudocatenulatum	99.723
101	14d	A3b10	Bifidobacterium longum	99.516
101	14d	A3b11	Bifidobacterium pseudocatenulatum	99.723
101	14d	A3b12	Bifidobacterium longum	99.584
101	14d	A3b13	Bifidobacterium longum	99.448
101	14d	A3b14	Bifidobacterium pseudocatenulatum	99.725
101	14d	A3b15	Bifidobacterium longum subsp. suillum	99.586
101	14d	A3b16	Bifidobacterium longum subsp. suillum	99.584
101	14d	A3b17	Bifidobacterium pseudocatenulatum	99.722
101	14d	A3b18	Bifidobacterium pseudocatenulatum	99.515
101	14d	A3b19	Bifidobacterium pseudocatenulatum	99.722
101	14d	A3b20	Bifidobacterium pseudocatenulatum	99.725
101	21d	A4b6	Weissella confusa	100
101	28d	A5b7	Leuconostoc lactis KCTC 3528 = DSM 20202	99.932
101	28d	A5b13	Leuconostoc lactis KCTC 3528 = DSM 20202	100
101	42d	A6b1	Bifidobacterium longum subsp. suillum	99.573
101	42d	A6b3	Bifidobacterium longum subsp. suillum	99.586
101	42d	A6b4	Bifidobacterium longum subsp. suillum	99.586
101	42d	A6b5	Bifidobacterium pseudocatenulatum	99.725
101	42d	A6b7	Lactococcus lactis	100
101	42d	A6b8	Bifidobacterium longum subsp. suillum	99.589
101	42d	A6b9	Bifidobacterium pseudocatenulatum	99.724
101	42d	A6b11	Bifidobacterium longum subsp. suillum	99.585
101	42d	A6b12	Bifidobacterium pseudocatenulatum	99.657
101	42d	A6b15	Bifidobacterium pseudocatenulatum	99.648
101	42d	A6b16	Bifidobacterium pseudocatenulatum	99.785
101	42d	A6b19	Bifidobacterium pseudocatenulatum	99.725
101	42d	A6b20	Lactococcus formosensis subsp. bovis	99.786
107	7d	U2b5	Bifidobacterium pseudocatenulatum	99.92
107	7d	U2b13	Bifidobacterium pseudocatenulatum	99.93
107	7d	U2b19	Bifidobacterium pseudocatenulatum	99.73
107	7d	U2b21	Bifidobacterium pseudocatenulatum	100
107	7d	U2b23	Bifidobacterium longum	99.58
107	7d	U2b27	Bifidobacterium pseudocatenulatum	99.93
107	7d	U2b39	Bifidobacterium pseudocatenulatum	99.86
107	14d	U3b3	Bifidobacterium pseudocatenulatum	100
107	14d	U3b9	Bifidobacterium longum	99.59
107	14d	U3b11	Bifidobacterium longum	99.58
107	14d	U3b12	No bands with amplification	/
107	14d	U3b13	Bifidobacterium pseudocatenulatum	100
107	14d	U3b14	Bifidobacterium longum	99.59
202	7d	l1b1	Lacticaseibacillus paracasei	100
202	7d	l1b2	Bifidobacterium longum	99.51
202	7d	l1b3	Bifidobacterium pseudocatenulatum	100
202	7d	l1b4	Bifidobacterium pseudocatenulatum	99.93
202	7d	l1b5	Bifidobacterium pseudocatenulatum	100
202	7d	l1b6	Bifidobacterium pseudocatenulatum	100
202	7d	l1b7	Bifidobacterium pseudocatenulatum	100
202	7d	l1b8	Bifidobacterium pseudocatenulatum	100
202	7d	l1b9	Bifidobacterium pseudocatenulatum	100
202	7d	l1b10	Bifidobacterium pseudocatenulatum	100
202	7d	l1b11	Bifidobacterium pseudocatenulatum	100
202	7d	l1b12	Bifidobacterium pseudocatenulatum	100
202	7d	l1b13	Bifidobacterium pseudocatenulatum	100
202	7d	l1b14	Bifidobacterium pseudocatenulatum	100
202	7d	l1b15	Bifidobacterium pseudocatenulatum	100
202	7d	l1b16	Bifidobacterium pseudocatenulatum	100
202	7d	l1b17	Bifidobacterium pseudocatenulatum	100
202	7d	l1b18	Bifidobacterium pseudocatenulatum	99.93
202	7d	l1b19	Bifidobacterium pseudocatenulatum	99.93
202	7d	l1b20	Lacticaseibacillus paracasei	100
202	14d	l3b1	Bifidobacterium pseudocatenulatum	100
202	14d	l3b2	Bifidobacterium pseudocatenulatum	100
202	14d	l3b3	Bifidobacterium longum	99.52
202	14d	l3b4	Weizmannia coagulans	99.46
202	14d	l3b5	Bifidobacterium pseudocatenulatum	100
202	14d	l3b6	Bifidobacterium pseudocatenulatum	100
202	14d	l3b7	Bifidobacterium pseudocatenulatum	100
202	14d	l3b8	Bifidobacterium pseudocatenulatum	100
202	14d	l3b10	Weizmannia coagulans	99.46
202	14d	l3b11	Bifidobacterium longum	99.51
202	14d	l3b12	Bifidobacterium pseudocatenulatum	100
202	14d	l3b13	Bifidobacterium pseudocatenulatum	100
202	14d	l3b14	Bifidobacterium pseudocatenulatum	100
202	14d	l3b15	Weizmannia coagulans	99.46
202	14d	l3b16	Bifidobacterium pseudocatenulatum	100
202	14d	l3b17	Bifidobacterium longum	99.52
202	14d	l3b18	Bifidobacterium pseudocatenulatum	100
202	14d	l3b19	Bifidobacterium pseudocatenulatum	100
202	14d	l3b20	Bifidobacterium pseudocatenulatum	100
202	14d	l3b9	No bands with amplification	/
202	42d	I6b1	Bifidobacterium pseudocatenulatum	100
202	42d	I6b4	Bifidobacterium pseudocatenulatum	99.929
202	42d	I6b5	Bifidobacterium pseudocatenulatum	99.928
202	42d	I6b6	Bifidobacterium pseudocatenulatum	100
202	42d	I6b7	Bifidobacterium pseudocatenulatum	100
202	42d	I6b8	Bifidobacterium pseudocatenulatum	100
202	42d	I6b9	Bifidobacterium longum subsp. suillum	100
202	42d	I6b11	Bifidobacterium pseudocatenulatum	99.517
202	42d	I6b12	Bifidobacterium pseudocatenulatum	100
202	42d	I6b13	Bifidobacterium longum subsp. suillum	100
202	42d	I6b14	Bifidobacterium pseudocatenulatum	99.439
202	42d	I6b16	Bifidobacterium longum subsp. suillum	100
202	42d	I6b17	Bifidobacterium longum subsp. suillum	99.384
202	42d	I6b18	Bifidobacterium pseudocatenulatum	99.514
202	42d	I6b19	Bifidobacterium pseudocatenulatum	99.862
202	42d	I6b20	Bifidobacterium pseudocatenulatum	99.863
