# Supplementary material for: Survival and safety evaluation of Bifidobacterium longum subsp. longum ZS-8 in healthy adults, determined using PMAxx-qPCR and amplicon sequencing
Source: Microbiol Spectr. 2025 Sep 22;13(11):e02861-24. doi: 10.1128/spectrum.02861-24 (PMC12584690; doi:10.1128/spectrum.02861-24)
Supplement: Table S15 — Identification results of Lactobacillus species. [file spectrum.02861-24-s0007.csv]

Healthy volunteers	Separation time	Strain number	Identification result	Per. ldent (%)
101	14d	A3L1	Weissella confusa	100
101	14d	A3L10	Weissella confusa	100
101	14d	A3L2	Weissella confusa	99.8
101	14d	A3L3	Weissella confusa	100
101	14d	A3L4	Weissella confusa	100
101	14d	A3L5	Weissella confusa	100
101	14d	A3L6	Weissella confusa	100
101	14d	A3L7	Weissella confusa	100
101	14d	A3L8	Weissella confusa	99.93
101	14d	A3L9	Weissella confusa	100
307	14d	V3L1	Weissella confusa	100
307	14d	V3L10	Weissella confusa	100
307	14d	V3L2	Weissella confusa	100
307	14d	V3L3	Weissella confusa	100
307	14d	V3L4	Weissella confusa	99.93
307	14d	V3L5	Weissella confusa	100
307	14d	V3L6	Weissella confusa	100
307	14d	V3L7	Weissella confusa	100
307	14d	V3L8	No bands with amplification	/
307	14d	V3L9	Weissella confusa	100
207	14d	Z3L1	Weissella confusa	100
207	14d	Z3L4	Ligilactobacillus salivarius	99.8
305	7d	T2L1	Ligilactobacillus salivarius	99.93
305	7d	T2L7	Ligilactobacillus salivarius	99.79
305	14d	T3L1	Weissella confusa	99.93
305	14d	T3L2	Weissella confusa	100
305	14d	T3L3	Weissella confusa	99.93
305	14d	T3L4	Weissella confusa	100
305	14d	T3L5	Weissella confusa	100
305	14d	T3L6	Weissella confusa	99.86
305	14d	T3L7	Weissella confusa	99.73
305	14d	T3L8	Weissella confusa	99.93
305	14d	T3L9	Weissella confusa	100
305	14d	T3L10	Weissella confusa	99.8
202	14d	I3L1	Weissella confusa	99.93
202	14d	I3L2	Weissella confusa	100
202	14d	I3L3	Weissella confusa	100
202	14d	I3L4	Weissella confusa	100
202	14d	I3L5	Weissella confusa	99.86
202	14d	I3L6	Weissella confusa	99.79
202	14d	I3L7	Weissella confusa	99.93
202	14d	I3L8	Weissella confusa	100
202	14d	I3L9	Weissella confusa	99.86
202	14d	I3L10	Weissella confusa	100
508	7d	m2L1	No bands with amplification	/
508	14d	m3L1	Weissella confusa	99.86
508	14d	m3L2	Weissella confusa	99.86
508	14d	m3L3	Weissella confusa	100
508	14d	m3L4	Weissella confusa	99.59
508	14d	m3L5	Weissella confusa	99.79
508	14d	m3L6	Weissella confusa	99.93
508	14d	m3L7	Weissella confusa	99.97
508	14d	m3L8	Weissella confusa	100
508	14d	m3L9	Weissella confusa	100
508	14d	m3L10	Weissella confusa	100
